# Supplementary material for: Human Plasma Transcriptome Implicates Dysregulated S100A12 Expression: A Strong, Early-Stage Prognostic Factor in ST-Segment Elevated Myocardial Infarction: Bioinformatics Analysis and Experimental Verification
Source: Front Cardiovasc Med. 2022 Jun 1;9:874436. doi: 10.3389/fcvm.2022.874436 (PMC9200219; doi:10.3389/fcvm.2022.874436)
Supplement: Supplementary Figure 1 — The biological process analysis of the hubgenes in Module 1. [file Data_Sheet_1.zip]

Archive with 7 entries (6 files):
- supplementary files and tables/
- supplementary files and tables/Supplementary Figure 1.tif
- supplementary files and tables/Supplementary Figure 3.tif
- supplementary files and tables/Supplementary Figure 4.tif
- supplementary files and tables/Supplementary Figure 5.tif
- supplementary files and tables/Supplementary Figure 2.tif
- supplementary files and tables/Supplementary Tables.docx
